# Supplementary material for: New Pregnane Glycosides from Mandevilla dardanoi and Their Anti-Inflammatory Activity
Source: Molecules. 2022 Sep 14;27(18):5992. doi: 10.3390/molecules27185992 (PMC9501082; doi:10.3390/molecules27185992)
Supplement: Supplementary file 1 [file molecules-27-05992-s001.zip]

Archive with 1 entries (1 files):
- molecules-1890134-supplementary.pdf
